# Supplementary material for: BcpLH organizes a specific subset of microRNAs to form a leafy head in Chinese cabbage (Brassica rapa ssp. pekinensis)
Source: Hortic Res. 2020 Jan 1;7:1. doi: 10.1038/s41438-019-0222-7 (PMC6938484; doi:10.1038/s41438-019-0222-7)
Supplement: Supplementary file 2 — Table S2 [file 41438_2019_222_MOESM2_ESM.xlsx]

## Sheet: Sheet1
Supplementary Table 2. miRNAs derived from small RNA deep sequencing using the transgenic plants with exogenous BcpLH antisense (LHas-1) at four stages
	Bre(PRKM)	LHas-1(PRKM)	LOG2(LHas-1/Bre)
Brp-miR156abd-3p	0	0.253038	NA
Brp-miR156a-g-5p	37.9924	22.7734	-0.738362
Brp-miR156e-3p	0	0.0632594	NA
Brp-miR157a	29.0174	15.5618	-0.898907
Brp-miR158-3p	9885.3	10823.1	0.130752
Brp-miR158-5p	40.5803	115.765	1.51234
Brp-miR159a	3732.23	3566.76	-0.065426
Brp-miR160a-3p	0	0.189778	NA
Brp-miR160a-5p	1.32148	1.58149	0.259131
Brp-miR161-3p	5.23084	6.45246	0.302807
Brp-miR161-5p	8.53453	7.40135	-0.205522
Brp-miR162-3p	97.9544	95.838	-0.0315115
Brp-miR162-5p	0.0550615	0.759113	3.7852
Brp-miR164a	0.275307	0.126519	-1.12169
Brp-miR164b-d-3p	0	0.0632594	NA
Brp-miR164e-3p	0	0	NA
Brp-miR165	14496.6	11628.6	-0.318041
Brp-miR166	33599.9	26644.2	-0.334633
Brp-miR167a-d	3.30369	1.83452	-0.848672
Brp-miR168a-c-3p	1.10123	1.83452	0.73629
Brp-miR168a-5p	464.168	596.916	0.36288
Brp-miR168bc-5p	209.289	216.79	0.0508044
Brp-miR171a-d	0.880984	0.506075	-0.799763
Brp-miR171e	2.25752	2.08756	-0.112921
Brp-miR172ab-3p	0.605676	0.632594	0.0627337
Brp-miR172b-5p	1.54172	2.21408	0.522165
Brp-miR172d-3p	0.165184	0.126519	-0.384725
Brp-miR319-3p	35.1843	62.8799	0.837667
Brp-miR319-5p	0.0550615	0	NA
Brp-miR390-3p	7.04787	9.55217	0.438642
Brp-miR390-5p	35.0191	30.1115	-0.217828
Brp-miR395a-d-3p	0.110123	0	NA
Brp-miR396-3p	0.110123	0	NA
Brp-miR396-5p	8.31428	4.61794	-0.848343
Brp-miR398-3p	0.880984	0.442816	-0.992408
Brp-miR398-5p	0.0550615	0.0632594	0.200237
Brp-miR400-3p	0.275307	0.379557	0.463272
Brp-miR400-5p	0.770861	1.58149	1.03674
Brp-miR403-3p	59.4664	65.2837	0.134649
Brp-miR403-5p	0.275307	0.126519	-1.12169
Brp-miR824	0.660738	0.569335	-0.2148
Brp-miR860-3p	0.550615	0.759113	0.463272
Brp-miR1140	823.059	928.079	0.173252
Brp-miR1885a	1.92715	1.64475	-0.228606
Brp-miR1885b	5.45109	6.26268	0.200237
Brp-miR2111b-3p	0.0550615	0	NA
Brp-miR2111-3p	0	0	NA
Brp-miR5654a	0.0550615	0.316297	2.52217
Brp-miR5654b	0.0550615	0.316297	2.52217
Brp-miR5711	0.220246	0.189778	-0.2148
Brp-miR5712	1.21135	1.45497	0.264368
Brp-miR5715	0.220246	0.189778	-0.2148
Brp-miR5717	0.110123	0.126519	0.200237
Brp-miR5718	0.330369	0.948892	1.52217
Brp-miR5723	0.550615	0.695854	0.337741
Brp-miR5724	0.330369	0.253038	-0.384725
Brp-miR5725	0.110123	0.126519	0.200237
Brp-miR6032-3p	0.0550615	0	NA
Brp-miR9552b-3p	0	0.0632594	NA
Brp-miR9555a-3p	0	0.253038	NA
Brp-miR9557-5p	2.25752	2.21408	-0.0280317
Brp-miR9558-5p	0.330369	0	NA
Brp-miR9561-3p	0	0.0632594	NA
Brp-miR9566-5p	0	0.126519	NA
Brp-miR9569-3p	0.220246	0.0632594	-1.79976
