# Supplementary material for: BcpLH organizes a specific subset of microRNAs to form a leafy head in Chinese cabbage (Brassica rapa ssp. pekinensis)
Source: Hortic Res. 2020 Jan 1;7:1. doi: 10.1038/s41438-019-0222-7 (PMC6938484; doi:10.1038/s41438-019-0222-7)
Supplement: Supplementary file 3 — Table S3 [file 41438_2019_222_MOESM3_ESM.xlsx]

## Sheet: Sheet1
Supplementary Table 3. Transcripts of miRNA-targeted genes derived from RNA-seq using the transgenic plants with exogenous BcpLH antisense (LHas-1) at four stages
	At ID	gene name	Brp ID	log2(LHas-1/Bre)
HD-ZIP	AT5G60690	BrpREV-1	Bra002458	0.282481
		BrpREV-2	Bra038295	-0.0259952
		BrpREV-3	Bra020236	-0.104697
	AT2G34710	BrpPHB-1	Bra005398	0.0720142
		BrpPHB-2	Bra021926	0.0988444
	AT1G30490	BrpPHV	Bra032394	0.00297157
	AT4G32880	BrpATHB-8-1	Bra011392	0.190878
		BrpATHB-8-2	Bra034539	-0.0787671
	AT1G52150	BrpATHB-15-1	Bra014315	0.0404699
		BrpATHB-15-2	Bra018948	-0.0226894
TCP	AT4G18390	BrpTCP2-1	Bra012600	-0.0375344
		BrpTCP2-2	Bra013304	0.127869
	AT1G53230	BrpTCP3	Bra030952	0.163423
	AT3G15030	BrpTCP4-1	Bra001579	0.231629
		BrpTCP4-2	Bra027284	0
		BrpTCP4-3	Bra021586	-0.140725
	AT2G31070	BrpTCP10	Bra018280	-0.00410829
	AT1G30210	BrpTCP24-1	Bra010789	-0.418953
		BrpTCP24-2	Bra032365	-0.0794283
SPL	AT5G43270	BrpSPL2-1	Bra027478	0.343039
		BrpSPL2-2	Bra033671	0.444318
	AT2G33810	BrpSPL3-1	Bra005470	0.0344312
		BrpSPL3-2	Bra022954	-1.11991
		BrpSPL3-3	Bra021880	0.450364
	AT1G53160	BrpSPL4	Bra039656	0.0588937
	AT3G15270	BrpSPL5-1	Bra021094
		BrpSPL5-2	Bra027265	8.96578
		BrpSPL5-3	Bra038101	-0.977516
	AT1G69170	BrpSPL6-1	Bra038324	0.11763
		BrpSPL6-2	Bra004363	0.371789
	AT2G42200	BrpSPL9-1	Bra016891	-0.164085
		BrpSPL9-2	Bra004674	0.148232
	AT1G27370	BrpSPL10-1	Bra032823	-0.327229
		BrpSPL10-2	Bra030041	0.523083
		BrpSPL10-3	Bra010949	-0.0798533
	AT1G27360	BrpSPL11-1	Bra030040	-0.0129275
		BrpSPL11-2	Bra032822	-0.113891
	AT5G50570	BrpSPL13	Bra022766	0.269106
	AT3G57920	BrpSPL15-1	Bra003305	0.639058
		BrpSPL15-2	Bra014599	-1
